# Supplementary material for: Mature-Stage Eisenia fetida Proteins Suppress Macrophage Inflammation via NF-κB and MAPK Pathways
Source: Int J Mol Sci. 2026 May 19;27(10):4568. doi: 10.3390/ijms27104568 (PMC13207294; doi:10.3390/ijms27104568)
Supplement: Supplementary file 1 [file ijms-27-04568-s001.zip]

Archive with 1 entries (1 files):
- ijms-4269711-supplementary.pdf
